# Supplementary material for: Efficacy of cutting balloon angioplasty versus high-pressure balloon angioplasty for the treatment of arteriovenous fistula stenoses in patients undergoing hemodialysis: Systematic review and meta-analysis
Source: PLoS One. 2024 Jan 25;19(1):e0296191. doi: 10.1371/journal.pone.0296191 (PMC10810470; doi:10.1371/journal.pone.0296191)
Supplement: S1 Data — (XLSX) [file pone.0296191.s002.xlsx]

## Sheet: Sheet1
primary patency rates			6个月
study	year	Number of events in the experimental group	Sample size of experimental group	Number of events in the control group	Sample size of the control group
Syed Arafat Aftab	2013	24（66.4%）	36	14（39.9%）	35
		CBA	95%CI		HPBA	95%CI
		65.7% ± 8.0			40.0% ± 8.3
Chih-Cheng Wu	2008	31	35	22	35
study	year	CBA	95%CI		HPBA	95%CI
Pasteur Rasuli	2015	27.78 (5/18)	7.08	48.48	42.11 (8/19)	19.9	64.32
primary lesion patency rates			6个月
Syed Arafat Aftab		71.4% (25 of 35)		42.9% (15 of 35)
Chih-Cheng Wu		71.4% ± 7.6		42.9% ± 8.4
Pasteur Rasuli		27.78 (5/18)	7.08–48.48	0.315
technical success rates
study	year	CBA	Sample size of experimental group	HPBA	Sample size of the control group
Syed Arafat Aftab	2013	33 (91.7）	36	34 (97.1)	36
Chih-Cheng Wu	2008	100		97.1
Pasteur Rasuli	2015	39（100）	39	39（100）	39
